# Supplementary material for: Multi-targeted metagenetic analysis of the influence of climate and environmental parameters on soil microbial communities along an elevational gradient
Source: Sci Rep. 2016 Jun 20;6:28257. doi: 10.1038/srep28257 (PMC4913321; doi:10.1038/srep28257)
Supplement: Supplementary Dataset 1 [file srep28257-s2.csv]

Name	Elevation	Year	Day of Year	T0	Soil humidity	pH	Clay	Silt	Sand	C/N	SOM	N	NUS	Annual Mean Temperature ©	Mean Annual Daily Max Temp	Mean Annual Daily Min Temp	Mean estimated days of Snow cover	Mean daily median temp. last 30 days	Mean daily max. temp. last 30 days	Mean daily min. temp. last 30 days	Estimated days of snow cover previous winter
G15.2011	1547	2011	243	17.9	10.891458411	4.82	21.595153	21.111363	57.293485	10.6060606061	3.5	0.33	17	9.913498	12.172333	8.565097	57	NaN	NaN	NaN	NaN
G16.2011	1604	2011	243	18.95	17.3178638458	4.67	30.434584	26.473479	43.091937	13.3333333333	5.6	0.42	20	9.436851	11.767967	8.040664	88	NaN	NaN	NaN	NaN
G17.2011	1705	2011	243	16.617	23.6654949726	4.81	48.641211	29.292685	22.066104	11.3125	5.43	0.48	15	9.643843	11.037158	8.784016	80.5	NaN	NaN	NaN	NaN
G18.2011	1810	2011	243	16.229	25.6844942545	5.25	56.083316	26.932828	16.983857	9.6382978723	4.53	0.47	27	9.127896	11.275284	7.774437	95	NaN	NaN	NaN	NaN
G19.2011	1902	2011	243	14.7485	25.2222143213	5.94	52.145336	35.163402	12.691263	10.9574468085	5.15	0.47	19	7.768606	10.466315	6.249417	80	NaN	NaN	NaN	NaN
G20.2011	2001	2011	243	15.2	29.3805438418	6.48	44.617756	36.247536	19.134708	11.0909090909	6.1	0.55	21	6.857849	9.158251	5.568298	114	NaN	NaN	NaN	NaN
G21.2011	2097	2011	243	14.5785	17.4611181169	5.08	47.598838	34.195875	18.205287	11.625	6.51	0.56	22	6.295341	8.426176	5.097677	136	NaN	NaN	NaN	NaN
G22.2011	2209	2011	243	13.269	14.9303073624	4.55	17.418322	29.283115	53.298563	14.2727272727	6.28	0.44	21	6.448816	8.732737	5.400381	111	NaN	NaN	NaN	NaN
G23.2011	2312	2011	243	13.277	26.0219341974	4.61	21.961341	20.759387	57.279271	12.48	6.24	0.5	17	5.411512	8.072978	3.985519	119.5	NaN	NaN	NaN	NaN
G24.2011	2390	2011	243	13.202	31.5443858938	6.26	13.675753	24.517594	61.806653	10.9848484848	7.25	0.66	23	4.127459	6.063345	3.026895	189	NaN	NaN	NaN	NaN
G25.2011	2522	2011	243	13.408	32.8246283384	6.95	34.303097	41.599237	24.097666	9.5161290323	5.9	0.62	18	3.382858	4.408778	2.657945	207.5	NaN	NaN	NaN	NaN
G26.2011	2596	2011	243	13.9805	16.8517165814	6.74	19.04322	19.112889	61.84389	9.2	1.84	0.2	13	3.683278	5.203269	2.825491	219	NaN	NaN	NaN	NaN
G15.2012	1547	2012	242	15.7	18.7223408132	5.35	19.29067	24.416037	56.293293	11.0338456801	4.3	0.4	9	9.913498	12.172333	8.565097	57	NaN	NaN	NaN	NaN
G16.2012	1604	2012	242	17.8	13.3936784781	5.1	31.20124926	30.708983	38.166092	13.6200019457	5.6	0.4	18	9.436851	11.767967	8.040664	88	NaN	NaN	NaN	NaN
G17.2012a	1705	2012	242	16.2	18.9748942482	5.17	42.745118	34.516108	22.738773	12.9368367686	7.4	0.6	6	9.643843	11.037158	8.784016	80.5	NaN	NaN	NaN	NaN
G17.2012b	1705	2012	242	16.2	13.2337742869	5.2013	49.612109	30.609567	19.778325	13.3845972155	5.1	0.4	6	9.643843	11.037158	8.784016	80.5	NaN	NaN	NaN	NaN
G17.2012c	1705	2012	242	16.2	11.3860626821	4.95	34.605487	37.958678	27.435834	15.8887015831	8.2	0.5	3	9.643843	11.037158	8.784016	80.5	NaN	NaN	NaN	NaN
G17.2012d	1705	2012	242	16.2	15.9038427379	5.08	42.316752	32.470416	25.212831	12.8739205946	5.3	0.4	9	9.643843	11.037158	8.784016	80.5	NaN	NaN	NaN	NaN
G17.2012e	1705	2012	242	16.2	16.7080715086	5.08	45.507977	34.426829	20.065194	11.9613175504	5.3	0.4	6	9.643843	11.037158	8.784016	80.5	NaN	NaN	NaN	NaN
G18.2012	1810	2012	242	16.4	18.8577688863	5.7	49.9972103333	30.8715973333	19.2013119167	11.113459025	7.1	0.6	12	9.127896	11.275284	7.774437	95	NaN	NaN	NaN	NaN
G19.2012	1902	2012	242	14.8	15.7109313853	6.4	46.255674	34.752886	18.99144	9.2769541904	5	0.5	5	7.768606	10.466315	6.249417	80	NaN	NaN	NaN	NaN
G20.2012	2001	2012	242	15.8	21.28330373	7	46.544596	37.579397	15.876006	11.4982850016	5.9	0.5	14	6.857849	9.158251	5.568298	114	NaN	NaN	NaN	NaN
G21.2012	2097	2012	242	14.7	26.9965332493	6.25	49.580181	35.448994	14.970825	10.6296679627	7.6	0.7	8	6.295341	8.426176	5.097677	136	NaN	NaN	NaN	NaN
G22.2012	2209	2012	242	12.8	14.7579199044	4.7	14.164846	27.842546	57.992608	14.6706739341	7.2	0.5	10	6.448816	8.732737	5.400381	111	NaN	NaN	NaN	NaN
G23.2012	2312	2012	242	12.6	18.2712032256	4.7	11.941007	23.353081	64.705912	11.8592594373	7.4	0.6	11	5.411512	8.072978	3.985519	119.5	NaN	NaN	NaN	NaN
G24a.2012	2390	2012	242	14.5	16.3793529266	4.9	24.328624	24.571458	51.099917	9.375640913	4.8	0.5	14	4.127459	6.063345	3.026895	189	NaN	NaN	NaN	NaN
G24b.2012	2390	2012	242	14.5	21.1978159481	4.7	31.45466	33.21933	35.326011	10.6560383064	7.7	0.7	7	4.127459	6.063345	3.026895	189	NaN	NaN	NaN	NaN
G24c.2012	2390	2012	242	14.5	23.0117600159	4.6	36.272664	28.332654	35.394682	10.3595631718	4.8	0.5	14	4.127459	6.063345	3.026895	189	NaN	NaN	NaN	NaN
G24d.2012	2390	2012	242	14.5	16.4131842825	4.7	35.551337	28.428964	36.019699	9.8185611717	4.8	0.5	16	4.127459	6.063345	3.026895	189	NaN	NaN	NaN	NaN
G24e.2012	2390	2012	242	14.5	15.4233815141	5.45	19.561553	25.1050186667	55.3334283333	10.9076125219	5.5	0.5	10	4.127459	6.063345	3.026895	189	NaN	NaN	NaN	NaN
G25.2012	2522	2012	242	13.8	18.6060569425	7.4	27.788073	38.628917	33.58301	10.6631786225	7.5	0.7	17	3.382858	4.408778	2.657945	207.5	NaN	NaN	NaN	NaN
G26.2012	2596	2012	242	14.8	20.2597697238	6.82	16.268168	28.667081	55.06475	11.2226557363	6.4	0.6	21	3.683278	5.203269	2.825491	219	NaN	NaN	NaN	NaN
G15.2013	1547	2013	237	20.1	20.1172425455	5.42	24.62	25.25	50.13	7.4166666667	7.12	0.48	25	9.913498	12.172333	8.565097	57	NaN	NaN	NaN	NaN
G16.2013	1604	2013	237	20.1	19.4148787963	5.1	33.44	29.23	37.33	8.3947368421	9.57	0.57	26	9.436851	11.767967	8.040664	88	NaN	NaN	NaN	NaN
G17.2013.1WA	1705	2013	252	14	NaN	NaN	NaN	NaN	NaN	NaN	NaN	NaN	NaN	9.643843	11.037158	8.784016	80.5	8.92258065	10.47096774	8.01612903	77
G17.2013.1WB	1705	2013	231	26.2	NaN	NaN	NaN	NaN	NaN	NaN	NaN	NaN	NaN	9.643843	11.037158	8.784016	80.5	18.7	19.85484	17.848387	77
G17.2013.1WBT1	1705	2013	232	16.1	NaN	NaN	NaN	NaN	NaN	NaN	NaN	NaN	NaN	9.643843	11.037158	8.784016	80.5	18.7	19.85484	17.848387	77
G17.2013A	1705	2013	237	17.034	24.6849791744	5.33	24.88	38.07	37.05	8.3196721311	10.15	0.61	25	9.643843	11.037158	8.784016	80.5	20.18387	18.13226	2.05161	77
G17.2013b	1705	2013	237	17.034	NaN	NaN	NaN	NaN	NaN	NaN	NaN	NaN	NaN	9.643843	11.037158	8.784016	80.5	20.18387	18.13226	2.05161	77
G17.2013c	1705	2013	237	17.034	NaN	NaN	NaN	NaN	NaN	NaN	NaN	NaN	NaN	9.643843	11.037158	8.784016	80.5	20.18387	18.13226	2.05161	77
G17.2013d	1705	2013	237	17.034	NaN	NaN	NaN	NaN	NaN	NaN	NaN	NaN	NaN	9.643843	11.037158	8.784016	80.5	20.18387	18.13226	2.05161	77
G17.2013e	1705	2013	237	17.034	NaN	NaN	NaN	NaN	NaN	NaN	NaN	NaN	NaN	9.643843	11.037158	8.784016	80.5	20.18387	18.13226	2.05161	77
G17a.Oct13	1705	2013	300	17.034	32.7738419619	5.4	30.02	34.29	35.69	8.1836734694	8.02	0.49	27	9.643843	11.037158	8.784016	80.5	13.44	14.75935	12.602048	77
G17b.Oct13	1705	2013	300	17.034	32.5810055866	5.29	37.02	31.4	31.58	7.3343693922	7.18	0.489476301	22	9.643843	11.037158	8.784016	80.5	13.44	14.75935	12.602048	77
G17c.Oct13	1705	2013	300	17.034	32.6147349706	5.41	38.49	28.66	32.85	9.1904761905	7.72	0.42	25	9.643843	11.037158	8.784016	80.5	13.44	14.75935	12.602048	77
G17d.Oct13	1705	2013	300	17.034	33.8586156112	5.38	37.72	32.3	29.98	7.7291666667	7.42	0.48	26	9.643843	11.037158	8.784016	80.5	13.44	14.75935	12.602048	77
G17e.Oct13	1705	2013	300	17.034	32.4393686642	5.34	38.85	30.09	31.06	8.2604166667	7.93	0.48	22	9.643843	11.037158	8.784016	80.5	13.44	14.75935	12.602048	77
G18.2013	1810	2013	237	16.058	24.6323529412	5.73	36.62	40.78	22.6	6.5673076923	6.83	0.52	22	9.127896	11.275284	7.774437	95	19.32742	22.11613	17.03226	91
G19.2013	1902	2013	237	14.697	23.0558695782	6.31	46.79	32.49	20.72	8.2340425532	7.74	0.47	24	7.768606	10.466315	6.249417	80	18.0629	21.40645	15.1677	70
G20.2013	2001	2013	237	14.6	24.3143109931	7.55	28.29	49.22	22.49	7.4262295082	9.06	0.61	22	6.857849	9.158251	5.568298	114	NaN	NaN	NaN	NaN
G21.2013	2097	2013	237	14.457	24.1742361685	6.92	42.48	34.99	22.53	7.7569444444	11.17	0.72	21	6.295341	8.426176	5.097677	136	16.31129	20.77097	13.41613	146
G22.2013	2209	2013	237	13.738	12.8125758679	5.87	12.44	22.38	65.18	8.4146341463	6.9	0.41	18	6.448816	8.732737	5.400381	111	14.47258	17.64194	12.76774	117
G23.2013	2312	2013	237	13.954	21.218537947	5.26	9.37	26.26	64.37	8.4078947368	12.78	0.76	20	5.411512	8.072978	3.985519	119.5	15.03548	19.90323	12.01935	127
G24.2013a	2390	2013	237	11.904	22.7507461979	5.32	16.81	22.65	60.54	6.9111111111	6.22	0.45	18	4.127459	6.063345	3.026895	189	13.1371	17.59355	10.0129	218
G24.2013b	2390	2013	237	11.904	NaN	NaN	NaN	NaN	NaN	NaN	NaN	NaN	NaN	4.127459	6.063345	3.026895	189	13.1371	17.59355	10.0129	218
G24.2013c	2390	2013	237	11.904	NaN	NaN	NaN	NaN	NaN	NaN	NaN	NaN	NaN	4.127459	6.063345	3.026895	189	13.1371	17.59355	10.0129	218
G24.2013d	2390	2013	237	11.904	NaN	NaN	NaN	NaN	NaN	NaN	NaN	NaN	NaN	4.127459	6.063345	3.026895	189	13.1371	17.59355	10.0129	218
G24.2013e	2390	2013	237	11.904	NaN	NaN	NaN	NaN	NaN	NaN	NaN	NaN	NaN	4.127459	6.063345	3.026895	189	13.1371	17.59355	10.0129	218
G24a.Oct13	2390	2013	300	11.904	29.989591465	5.26	14.81	18.66	66.53	9.3048780488	7.63	0.41	23	4.127459	6.063345	3.026895	189	6.701887	10.4711	4.810806	218
G24b.Oct13	2390	2013	300	11.904	32.283377542	5	32.72	26.02	41.26	9.5	7.41	0.39	26	4.127459	6.063345	3.026895	189	6.701887	10.4711	4.810806	218
G24c.Oct13	2390	2013	300	11.904	32.5323263531	4.84	22.04	30.1	47.86	8.1836734694	8.02	0.49	23	4.127459	6.063345	3.026895	189	6.701887	10.4711	4.810806	218
G24d.Oct13	2390	2013	300	11.904	31.4703353396	5.29	28.89	27.73	43.38	9.1777777778	8.26	0.45	31	4.127459	6.063345	3.026895	189	6.701887	10.4711	4.810806	218
G24e.Oct13	2390	2013	300	11.904	31.6144200627	5.42	27.58	25.54	46.88	7.8373473849	8.71	0.5556727023	27	4.127459	6.063345	3.026895	189	6.701887	10.4711	4.810806	218
G25.2013	2522	2013	237	13.016	34.0249176277	7.66	17.91	36.52	45.57	7.2091836735	14.13	0.98	22	3.382858	4.408778	2.657945	207.5	14.40645	16.69677	12.34839	228
G26.2013	2596	2013	237	13.161	16.4427044757	7.16	15.52	28.44	56.04	9.0303030303	11.92	0.66	21	3.683278	5.203269	2.825491	219	13.31935	17.5129	10.47097	227
G15.2014	1547	2014	252	19.7	16	5.25	18.64	28.68	52.68	14.7073170732	6.03	0.41	28	9.913498	12.172333	8.565097	57	18.35635	21.07145	16.462226	57
G16.2014	1604	2014	252	20.4	34	5.09	20.52	32.55	46.93	18.4594594595	6.83	0.37	27	9.436851	11.767967	8.040664	88	18.51611	21.85289	16.405194	88
G17.2014.10B	1705	2014	254	18.9	NaN	5.4	31.33	34.7	33.97	14.6744186047	6.31	0.43	NaN	9.643843	11.037158	8.784016	80.5	17.19344	19.31689	15.747129	84
G17.2014.11B	1705	2014	254	18.9	NaN	5.47	31.89	38.17	29.94	16.0714285714	6.75	0.42	NaN	9.643843	11.037158	8.784016	80.5	17.19344	19.31689	15.747129	84
G17.2014.12B	1705	2014	254	18.9	NaN	5.49	41.24	31.88	26.88	16.7380952381	7.03	0.42	NaN	9.643843	11.037158	8.784016	80.5	17.19344	19.31689	15.747129	84
G17.2014.13B	1705	2014	254	18.9	NaN	5.28	33.62	36.07	30.31	15.4791666667	7.43	0.48	NaN	9.643843	11.037158	8.784016	80.5	17.19344	19.31689	15.747129	84
G17.2014.14B	1705	2014	254	18.9	NaN	5.37	40.29	33.64	26.07	15.6382978723	7.35	0.47	NaN	9.643843	11.037158	8.784016	80.5	17.19344	19.31689	15.747129	84
G17.2014.15B	1705	2014	254	18.9	NaN	5.33	43.44	31.94	24.62	16.1136363636	7.09	0.44	NaN	9.643843	11.037158	8.784016	80.5	17.19344	19.31689	15.747129	84
G17.2014.16B	1705	2014	254	18.9	NaN	5.41	41.99	30.42	27.59	16.3260869565	7.51	0.46	NaN	9.643843	11.037158	8.784016	80.5	17.19344	19.31689	15.747129	84
G17.2014.1B	1705	2014	254	18.9	23	5.69	17.12	46.15	36.73	14.7674418605	6.35	0.43	29	9.643843	11.037158	8.784016	80.5	17.19344	19.31689	15.747129	84
G17.2014.2B	1705	2014	254	18.9	NaN	5.3	40.55	35.14	24.31	14.6428571429	6.15	0.42	NaN	9.643843	11.037158	8.784016	80.5	17.19344	19.31689	15.747129	84
G17.2014.3B	1705	2014	254	18.9	NaN	5.46	29.81	34.58	35.61	16.2666666667	7.32	0.45	NaN	9.643843	11.037158	8.784016	80.5	17.19344	19.31689	15.747129	84
G17.2014.4B	1705	2014	254	18.9	NaN	5.4	29.63	33.44	36.93	13.756097561	5.64	0.41	NaN	9.643843	11.037158	8.784016	80.5	17.19344	19.31689	15.747129	84
G17.2014.5B	1705	2014	254	18.9	NaN	5.36	47.05	32.31	20.64	15.2195121951	6.24	0.41	NaN	9.643843	11.037158	8.784016	80.5	17.19344	19.31689	15.747129	84
G17.2014.6B	1705	2014	254	18.9	NaN	5.27	38.4	32.68	28.92	16.8095238095	7.06	0.42	NaN	9.643843	11.037158	8.784016	80.5	17.19344	19.31689	15.747129	84
G17.2014.7B	1705	2014	254	18.9	NaN	5.45	41.34	31.15	27.51	15.5238095238	6.52	0.42	NaN	9.643843	11.037158	8.784016	80.5	17.19344	19.31689	15.747129	84
G17.2014.8B	1705	2014	254	18.9	NaN	5.39	38.2	31.25	30.55	15.0638297872	7.08	0.47	NaN	9.643843	11.037158	8.784016	80.5	17.19344	19.31689	15.747129	84
G17.2014.9B	1705	2014	254	18.9	NaN	5.21	42.83	34.7	22.47	16.5869565217	7.63	0.46	NaN	9.643843	11.037158	8.784016	80.5	17.19344	19.31689	15.747129	84
G18.2014	1810	2014	253	19	21	5.63	25.64	54.85	19.51	13.2	5.94	0.45	28	9.127896	11.275284	7.774437	95	17.07695	19.85074	15.141	99
G19.2014	1902	2014	253	18	12.8	6.6	42.47	35.51	22.02	14.487804878	5.94	0.41	27	7.768606	10.466315	6.249417	80	15.74373	18.79684	13.845323	90
G20.2014	2001	2014	253	18	24.2	7.67	23.39	53.69	22.92	12.1818181818	6.7	0.55	29	6.857849	9.158251	5.568298	114	15.32935	18.8265	13.13271	114
G21.2014	2097	2014	253	18	24.3	6.06	44.99	33.01	22	11.8793103448	6.89	0.58	27	6.295341	8.426176	5.097677	136	14.14703	17.653	12.065968	126
G22.2014	2209	2014	253	11	23.1	5.3	11.74	26.43	61.83	18.7959183673	9.21	0.49	27	6.448816	8.732737	5.400381	111	13.13494	16.22347	11.580597	105
G23.2014	2312	2014	253	13	24.6	4.7	8.42	23.97	67.61	19.2678571429	10.79	0.56	23	5.411512	8.072978	3.985519	119.5	13.06411	17.11737	10.696484	112
G24.2014.01A	2390	2014	253	19.7	NaN	4.61	23.74	26.54	49.72	15.4545454545	6.8	0.44	NaN	4.127459	6.063345	3.026895	189	11.57569	14.92268	9.632065	160
G24.2014.02A	2390	2014	253	13	24.7	4.97	17.12	27.09	55.79	15.8421052632	6.02	0.38	23	4.127459	6.063345	3.026895	189	11.57569	14.92268	9.632065	160
G24.2014.03A	2390	2014	253	19.7	NaN	5.07	14.78	18.03	67.19	16.5483870968	5.13	0.31	NaN	4.127459	6.063345	3.026895	189	11.57569	14.92268	9.632065	160
G24.2014.04A	2390	2014	253	19.7	NaN	5.1	14.4	19.82	65.78	16.1944444444	5.83	0.36	NaN	4.127459	6.063345	3.026895	189	11.57569	14.92268	9.632065	160
G24.2014.05A	2390	2014	253	19.7	NaN	4.64	26.08	26.07	47.85	12.2553191489	5.76	0.47	NaN	4.127459	6.063345	3.026895	189	11.57569	14.92268	9.632065	160
G24.2014.06A	2390	2014	253	19.7	NaN	4.67	23.99	30.46	45.55	13.4489795918	6.59	0.49	NaN	4.127459	6.063345	3.026895	189	11.57569	14.92268	9.632065	160
G24.2014.07A	2390	2014	253	19.7	NaN	4.6	27.73	28.88	43.39	14	6.16	0.44	NaN	4.127459	6.063345	3.026895	189	11.57569	14.92268	9.632065	160
G24.2014.08A	2390	2014	253	19.7	NaN	4.84	25.59	28.28	46.13	12.8409090909	5.65	0.44	NaN	4.127459	6.063345	3.026895	189	11.57569	14.92268	9.632065	160
G24.2014.09A	2390	2014	253	19.7	NaN	4.45	25.57	26.07	48.36	13.8541666667	6.65	0.48	NaN	4.127459	6.063345	3.026895	189	11.57569	14.92268	9.632065	160
G24.2014.10A	2390	2014	253	19.7	NaN	4.72	28.13	30.8	41.07	13.0444444444	5.87	0.45	NaN	4.127459	6.063345	3.026895	189	11.57569	14.92268	9.632065	160
G24.2014.11A	2390	2014	253	19.7	NaN	4.86	23.11	36.91	39.98	14.1363636364	6.22	0.44	NaN	4.127459	6.063345	3.026895	189	11.57569	14.92268	9.632065	160
G24.2014.12A	2390	2014	253	19.7	NaN	5.08	26.8	35.9	37.3	13.6666666667	5.33	0.39	NaN	4.127459	6.063345	3.026895	189	11.57569	14.92268	9.632065	160
G24.2014.13A	2390	2014	253	19.7	NaN	4.74	22.91	32.7	44.39	13.1224489796	6.43	0.49	NaN	4.127459	6.063345	3.026895	189	11.57569	14.92268	9.632065	160
G24.2014.14A	2390	2014	253	19.7	NaN	4.61	31.08	26.54	42.38	13.6111111111	7.35	0.54	NaN	4.127459	6.063345	3.026895	189	11.57569	14.92268	9.632065	160
G24.2014.15A	2390	2014	253	19.7	NaN	4.7	22.82	35.92	41.26	14.0652173913	6.47	0.46	NaN	4.127459	6.063345	3.026895	189	11.57569	14.92268	9.632065	160
G24.2014.16A	2390	2014	253	19.7	NaN	5	23.23	32.45	44.32	14.3488372093	6.17	0.43	NaN	4.127459	6.063345	3.026895	189	11.57569	14.92268	9.632065	160
G24.May	2390	2014	128	7.5	NaN	NaN	NaN	NaN	NaN	NaN	NaN	NaN	NaN	4.127459	6.063345	3.026895	189	3.3966694	6.6736935	0.024	160
G25.2014	2522	2014	253	14	19.4	7.3	16.59	36.1	47.31	14.6279069767	18.87	1.29	28	3.382858	4.408778	2.657945	207.5	11.53302	14.38465	9.470387	187
G26.2014	2596	2014	253	16	20.1	7.25	21.49	24.85	53.66	17.5909090909	7.74	0.44	21	3.683278	5.203269	2.825491	219	11.64493	14.88795	9.284339	211
