# Supplementary material for: Multi-targeted metagenetic analysis of the influence of climate and environmental parameters on soil microbial communities along an elevational gradient
Source: Sci Rep. 2016 Jun 20;6:28257. doi: 10.1038/srep28257 (PMC4913321; doi:10.1038/srep28257)
Supplement: Supplementary Dataset 2 [file srep28257-s3.xls]

## Sheet: 16S
Dataset	Year	Reads	OTUs (S)	Shannon Entropy (H')	Pielou evenness (J')	Rarefied richness (RS)	Archaeal reads	Archaeal share	Archaeal S	Archaeal S share
G15.2012	2012	137747	6913	6.81339	0.770644	4784.63	48	0.000348465	11	0.0015912
G16.2012	2012	97574	5542	7.12715	0.826805	4430.67	516	0.00528829	14	0.00252616
G17.2012a	2012	106439	3975	6.27212	0.756791	3060.26	201	0.00188841	15	0.00377358
G17.2012b	2012	140850	4676	6.37374	0.754271	3368.01	1009	0.00716365	27	0.00577417
G17.2012c	2012	122775	5845	6.57715	0.758318	4272.96	34	0.000276929	9	0.00153978
G17.2012d	2012	114246	5173	6.38168	0.74629	3863.04	31	0.000271344	6	0.00115987
G17.2012e	2012	109780	4063	4.64043	0.558437	3005.51	35	0.000318819	9	0.00221511
G18.2012	2012	103671	3192	6.21522	0.770316	2543.08	449	0.00433101	19	0.00595238
G19.2012	2012	130801	5057	6.20603	0.727678	3615.32	398	0.00304279	19	0.00375717
G20.2012	2012	133086	5939	6.12502	0.704892	4151.9	31	0.000232932	11	0.00185216
G21.2012	2012	113912	5438	5.98846	0.696238	4014.19	46	0.00040382	12	0.00220669
G22.2012	2012	163564	6564	6.84793	0.779116	4478.11	3	1.83414e-05	3	0.000457038
G23.2012	2012	143145	7052	6.70957	0.757197	4853.49	12	8.38311e-05	8	0.00113443
G24.2012a	2012	126599	3563	6.1965	0.757671	2640.27	572	0.0045182	22	0.00617457
G24.2012b	2012	102882	5727	7.12521	0.823443	4510.15	296	0.00287708	16	0.00279378
G24.2012c	2012	136070	5505	6.71615	0.779732	3956.67	66	0.000485044	3	0.000544959
G24.2012d	2012	103117	4954	6.67129	0.784124	3896.31	107	0.00103766	5	0.00100929
G24.2012e	2012	136775	6521	6.68724	0.761403	4614.49	7	5.11789e-05	5	0.000766754
G25.2012	2012	50385	4544	7.08803	0.841652	4544	78	0.00154808	6	0.00132042
G26.2012	2012	204291	5121	6.04112	0.7073	3191.3	154	0.000753827	12	0.00234329
G15.2013	2013	195545	4167	6.20928	0.744969	2670.13	586	0.00299675	16	0.00383969
G16.2013	2013	201934	4642	6.28188	0.744043	3058.87	613	0.00303565	20	0.00430849
G17.2013.1WA	2013	183114	4059	6.21655	0.748198	2664.05	487	0.00265955	14	0.00344913
G17.2013.1WB	2013	232189	5559	6.1084	0.70837	3377.4	244	0.00105087	11	0.00197877
G17.2013.Oct	2013	143771	4730	6.02991	0.712614	3300.12	105	0.000730328	10	0.00211416
G17.2013b	2013	164240	3996	5.89243	0.710527	2740.33	395	0.00240502	22	0.00550551
G17.2013c	2013	157050	5668	6.53533	0.756178	3871.57	227	0.0014454	19	0.00335215
G17.2013d	2013	145722	6293	6.2223	0.711348	4262.95	26	0.000178422	10	0.00158907
G17.2013e	2013	144405	5755	6.66937	0.770328	4012.77	673	0.0046605	23	0.00399652
G18.2013	2013	202574	6247	6.63508	0.759175	3902.86	80	0.000394917	12	0.00192092
G19.2013	2013	211297	3894	5.99543	0.725208	2489.14	488	0.00230955	21	0.00539291
G20.2013	2013	134856	3940	6.33372	0.76504	2912.44	277	0.00205404	21	0.00532995
G21.2013	2013	91417	4694	6.49042	0.76773	3817.21	297	0.00324885	20	0.00426076
G22.2013	2013	182825	5809	6.08126	0.701643	3649.92	15	8.20457e-05	6	0.00103288
G23.2013	2013	194696	6662	6.63984	0.75417	4228.36	347	0.00178227	21	0.00315221
G24.2013.Oct	2013	136846	5959	6.36231	0.731918	4138.71	66	0.000482294	8	0.00134251
G24.2013a	2013	116118	3826	6.26735	0.759718	2948.97	349	0.00300556	17	0.00444328
G24.2013b	2013	179410	3315	6.10724	0.753402	2274.59	1169	0.0065158	23	0.00693816
G24.2013c	2013	146164	5649	6.60536	0.764577	3913.46	40	0.000273665	10	0.00177022
G24.2013d	2013	170497	5313	6.35119	0.740412	3526.47	82	0.000480947	6	0.00112931
G24.2013e	2013	220014	6449	6.42802	0.732815	3951.56	59	0.000268165	13	0.00201582
G25.2013	2013	90127	4973	6.41485	0.753644	4039.14	116	0.00128707	8	0.00160869
G26.2013	2013	109699	5514	6.50539	0.75512	4213.9	29	0.00026436	9	0.00163221
G15.2014	2014	171111	7509	6.71056	0.75198	5155.26	58	0.000338961	9	0.00119856
G17.2014.4B	2014	198145	5991	6.1543	0.707553	3970.66	6	3.02809e-05	4	0.000667668
G18.2014	2014	135204	6737	5.97962	0.678318	4706.77	39	0.000288453	8	0.00118747
G19.2014	2014	119580	6107	5.35108	0.613854	4355.61	17	0.000142164	10	0.00163747
G20.2014	2014	115021	5826	6.52195	0.752236	4395.26	241	0.00209527	12	0.00205973
G21.2014	2014	139113	6876	6.00156	0.679232	4741.87	99	0.000711652	14	0.00203607
G24.2014.02A	2014	100500	6470	6.22542	0.709455	4977.7	128	0.00127363	19	0.00293663
G24.2014.03A	2014	136427	6358	6.25334	0.714058	4562.65	52	0.000381156	6	0.000943693
G24.2014.05A	2014	138894	6291	6.33215	0.723933	4478.69	294	0.00211672	11	0.00174853
G24.2014.06A	2014	105503	5718	6.52793	0.754554	4439.96	144	0.00136489	8	0.00139909
G24.2014.07A	2014	137594	5883	6.22577	0.71727	4210.59	157	0.00114104	6	0.00101989
G24.2014.09A	2014	147958	6942	6.61355	0.747687	4859.42	214	0.00144636	12	0.00172861
G24.2014.12A	2014	156943	6162	6.43442	0.737372	4386.37	35	0.000223011	4	0.00064914
G24.2014.15A	2014	132870	5752	6.18863	0.714845	4181.51	184	0.00138481	5	0.000869263
G24.2014.May.SN5	2014	1920983	11455	6.87184	0.735256	5260.49	1037	0.000539828	38	0.00331733
G25.2014	2014	80521	4811	6.79712	0.801674	4090.38	861	0.0106929	11	0.00228643
G26.2014	2014	91363	5471	6.8576	0.796727	4452.77	423	0.00462988	16	0.00292451
Total		10259949	22231				14852	0.00144757	83	0.00373353

## Sheet: 18S
Dataset	Year	Elevation (m)	Reads	OTUs (S)	Shannon Entropy (H')	Pielou evenness (J')	Rarefied richness (RS)	Protist reads	Protist share	Protist S	Protist S share	Protist H'	Protist J'	Protist RS	Fungal reads	Fungal share	Fungal S	Fungal S share	Fungal H'	Fungal J'	Fungal RS	Metazoan reads	Met. share	Met. S	Met. S share	Met. H'	Met. J'	Met. RS
G15.2012	2012	1547	127718	2845	4.59234	0.577412	2670.95	32115	0.251452	998	0.350791	3.40366	0.492872	392.377	75652	0.592336	818	0.287522	3.61518	0.539026	724.302	10138	0.079378	174	0.0611599	2.18021	0.422599	106.123
G16.2012	2012	1604	121476	2907	4.66529	0.584998	2766.8	31367	0.258216	1005	0.345717	3.46586	0.501373	398.019	70741	0.582345	841	0.289302	3.66634	0.544404	752.892	9945	0.081868	177	0.0608875	2.33832	0.45175	111.638
G17.2012a	2012	1705	164428	1647	3.76454	0.508261	1520.35	11996	0.0729559	575	0.34912	5.20648	0.819354	418.642	130731	0.795065	441	0.26776	2.7556	0.45255	375.373	10266	0.0624346	147	0.0892532	3.08447	0.618076	113.429
G17.2012c	2012	1705	107132	1819	4.01389	0.534754	1793.3	11905	0.111125	688	0.37823	4.29836	0.657866	437.504	87216	0.814098	526	0.28917	3.14799	0.502448	443.066	3764	0.0351342	138	0.0758659	3.30588	0.670938	122.506
G17.2012d	2012	1705	115446	1685	3.39456	0.456902	1611.01	4788	0.0414739	630	0.373887	5.55701	0.862124	521.177	43261	0.374729	540	0.320475	3.7744	0.599913	540	59008	0.511131	97	0.0575668	1.03068	0.2253	31.0386
G17.2012e	2012	1705	132643	1806	4.28253	0.57109	1696.55	13114	0.0988669	676	0.374308	4.27899	0.65667	415.751	100916	0.760809	557	0.308416	3.4338	0.543103	470.485	4596	0.0346494	91	0.0503876	3.07509	0.681707	78.8146
G18.2012	2012	1810	159182	1149	3.25236	0.461547	1051.31	5922	0.0372027	393	0.342037	4.9913	0.83553	333.729	145026	0.91107	339	0.295039	2.71752	0.466448	272.736	2847	0.0178852	88	0.0765883	3.40781	0.761125	85.1868
G19.2012	2012	1902	152917	1944	4.36372	0.576259	1791.52	15311	0.100126	756	0.388889	5.00651	0.755352	470.103	119710	0.782843	575	0.295782	3.51554	0.553248	476.087	4274	0.0279498	99	0.0509259	3.0827	0.670865	87.7914
G20.2012	2012	2001	108324	1966	4.74453	0.625617	1932.01	12509	0.115478	759	0.386063	5.20863	0.785379	458.768	82204	0.758872	595	0.302645	3.79637	0.594245	523.596	5208	0.048078	78	0.0396745	2.74764	0.630669	68.7727
G21.2012	2012	2097	139699	1775	3.42165	0.457345	1616.77	8101	0.057989	666	0.375211	5.00972	0.770573	475.988	122211	0.874817	570	0.321127	2.75431	0.434049	433.121	4408	0.0315536	93	0.0523944	2.38753	0.526746	77.1474
G22.2012	2012	2209	144427	739	2.28478	0.345902	704.401	2794	0.0193454	207	0.280108	4.20482	0.788495	207	123324	0.853885	330	0.446549	1.61337	0.27821	282.697	2803	0.0194077	58	0.0784844	2.72529	0.67118	56.7411
G23.2012	2012	2312	100784	1567	4.37871	0.595183	1567	5524	0.0548103	517	0.32993	4.96049	0.793928	426.167	81751	0.811151	532	0.339502	3.67065	0.584812	473.964	7992	0.0792983	120	0.0765795	2.62594	0.548501	97.7815
G24.2012a	2012	2390	113400	1051	3.35049	0.481566	1025.55	6281	0.055388	354	0.336822	4.58951	0.781953	289.145	101986	0.899347	311	0.295909	2.76518	0.481756	260.865	2287	0.0201675	78	0.074215	3.39619	0.779532	78
G24.2012b	2012	2390	115649	2252	5.56338	0.720685	2216.31	33545	0.290059	826	0.366785	5.22212	0.777495	459.882	59629	0.515603	643	0.285524	4.33285	0.670083	620.493	4000	0.0345874	85	0.0377442	2.99555	0.674271	75.6451
G25.2012	2012	2522	122417	2242	4.59114	0.595083	2158.32	28247	0.230744	829	0.369759	4.74781	0.706496	411.098	80450	0.65718	668	0.297948	3.19493	0.491204	591.211	5783	0.0472402	100	0.044603	2.9988	0.651181	82.4127
G26.2012	2012	2596	136786	1273	3.33608	0.466641	1175.97	4220	0.0308511	474	0.372349	5.28971	0.858551	425.078	124116	0.907374	428	0.336214	2.81851	0.465168	328.711	2875	0.0210182	87	0.0683425	3.40418	0.76226	82.9401
G15.2013	2013	1547	159836	1310	3.96633	0.552585	1217.22	9925	0.0620949	434	0.331298	5.01138	0.825184	334.62	121955	0.763001	392	0.299237	3.00783	0.503717	327.579	10316	0.0645412	128	0.0977099	3.29286	0.678656	100.074
G16.2013	2013	1604	136523	1656	4.45631	0.601216	1565.24	15239	0.111622	625	0.377415	5.03936	0.782783	405.062	103819	0.760451	417	0.251812	3.40834	0.564941	357.896	7371	0.0539909	131	0.0791063	3.73728	0.76659	103.927
G17.2013.1WA	2013	1705	158590	1555	4.4024	0.599029	1477.27	12191	0.0768712	576	0.370418	5.22875	0.822634	446.595	122953	0.775288	445	0.286174	3.52323	0.57776	390.727	14459	0.0911722	116	0.0745981	2.67749	0.563257	85.3423
G17.2013.1WBT1	2013	1705	148671	1779	3.841	0.513242	1617.07	7746	0.0521016	643	0.361439	5.31927	0.822633	477.89	121614	0.818008	526	0.295672	3.09401	0.493832	422.951	4876	0.0327973	100	0.0562114	3.3183	0.72056	86.6563
G17.2013A	2013	1705	144681	2010	5.1271	0.674096	1908.7	20753	0.14344	779	0.387562	5.42588	0.81494	497.167	106254	0.734402	558	0.277612	4.05708	0.6415	489.965	6922	0.0478432	120	0.0597015	3.4186	0.71407	99.6002
G17.2013b	2013	1705	147819	1394	3.40356	0.470109	1252.11	7358	0.0497771	528	0.378766	5.03113	0.802529	387.985	131705	0.890988	398	0.285509	2.78671	0.465502	307.192	2813	0.01903	109	0.0781923	3.35737	0.715652	102.718
G17.2013c	2013	1705	152942	2146	4.69203	0.61163	1986.08	20018	0.130886	849	0.39562	5.30387	0.78645	503.057	110088	0.719802	605	0.28192	3.61093	0.563748	513.829	8227	0.0537916	112	0.0521901	3.12905	0.663146	87.5468
G17.2013d	2013	1705	143742	2195	5.1086	0.663977	2063.78	21929	0.152558	804	0.366287	5.10708	0.763436	468.443	96176	0.669088	649	0.295672	4.12366	0.636816	561.435	6113	0.0425276	97	0.0441913	2.38021	0.520298	80.7852
G17.2013e	2013	1705	168328	2005	4.01552	0.528121	1824.52	14378	0.0854166	760	0.379052	5.46144	0.823335	511.829	134970	0.801827	576	0.287282	3.04146	0.478511	464.736	9106	0.0540968	116	0.0578554	2.64979	0.557429	87.1424
G18.2013	2013	1810	172195	1654	3.7037	0.49976	1492.27	10980	0.0637649	618	0.37364	5.26646	0.819492	438.215	147043	0.853933	482	0.291415	2.92313	0.473156	390.921	7028	0.0408142	109	0.0659008	2.97645	0.634455	88.1591
G19.2013	2013	1902	170666	1064	3.46122	0.496603	976.982	5893	0.0345294	334	0.31391	4.81041	0.827792	284.824	147055	0.861654	343	0.322368	2.82546	0.483999	286.524	5811	0.034049	99	0.0930451	3.29013	0.716004	88.0265
G20.2013	2013	2001	150508	1479	3.97224	0.544208	1380.59	10087	0.0670197	513	0.346856	4.97869	0.797831	388.257	123913	0.823298	425	0.287356	3.12249	0.515936	351.204	7770	0.0516252	138	0.0933063	3.50187	0.710714	109.163
G21.2013	2013	2097	182053	1928	4.24305	0.560935	1758.48	14326	0.0786914	719	0.372925	5.52456	0.839872	505.112	137122	0.753198	557	0.2889	3.34077	0.528388	459.964	15927	0.0874855	115	0.0596473	1.87169	0.394461	78.4945
G22.2013	2013	2209	208917	2113	4.75629	0.621261	1867.81	23988	0.114821	744	0.352106	5.2162	0.788894	427.475	155846	0.745971	638	0.30194	3.72494	0.576764	526.839	12936	0.0619193	137	0.0648367	3.15761	0.641792	97.4632
G23.2013	2013	2312	187895	2122	4.67167	0.60987	1944.4	20225	0.10764	779	0.367107	5.49762	0.825714	502.784	135480	0.721041	623	0.293591	3.64023	0.565732	529.441	6030	0.0320924	137	0.0645617	3.53774	0.719056	116.49
G24.2013a	2013	2390	127633	1863	4.64489	0.616856	1782.13	12159	0.0952653	642	0.344605	5.30307	0.820326	436.782	94524	0.740592	542	0.290929	3.54139	0.562548	461.26	8525	0.0667931	154	0.0826624	3.71533	0.737615	124.83
G24.2013b	2013	2390	131619	1227	3.56659	0.501467	1158.03	7097	0.0539208	424	0.345558	4.77164	0.788736	330.812	108780	0.826476	361	0.294214	2.71744	0.461453	294.798	6342	0.0481845	108	0.0880196	3.40162	0.726511	87.5783
G24.2013c	2013	2390	190329	1709	4.16684	0.559784	1531.47	16911	0.0888514	639	0.373903	4.91442	0.760758	417.056	156453	0.822013	505	0.295494	3.32659	0.534431	399.268	7415	0.0389589	105	0.0614394	3.23297	0.69467	85.6991
G24.2013d	2013	2390	165809	1536	3.5718	0.486825	1407.78	9895	0.0596771	570	0.371094	5.35993	0.844663	429.64	108490	0.654307	453	0.294922	2.94498	0.48153	389.206	4881	0.0294375	103	0.0670573	3.03635	0.65513	92.2745
G24.2013e	2013	2390	144070	2190	4.83896	0.629118	2042.06	17832	0.123773	785	0.358447	5.35203	0.802923	478.255	109835	0.762372	674	0.307763	3.87257	0.594569	568.92	5592	0.0388145	136	0.0621005	3.59074	0.730917	113.872
G25.2013	2013	2522	130989	2479	4.91944	0.629438	2311.97	19247	0.146936	925	0.373134	5.15985	0.755491	493.823	87100	0.664941	698	0.281565	3.85712	0.589034	585.392	6963	0.0531571	127	0.0512303	2.87044	0.592554	94.8491
G26.2013	2013	2596	138369	2297	4.93545	0.637708	2155.31	21683	0.156704	829	0.360906	4.93153	0.733834	444.327	92458	0.668199	666	0.289943	3.80425	0.585153	584.669	10209	0.073781	159	0.0692207	3.38407	0.667614	118.153
T24.2013.Oct	2013	2390	115494	1378	4.23629	0.586063	1354.81	6592	0.0570766	484	0.351234	5.38067	0.870365	421.168	79094	0.684832	461	0.334543	3.41729	0.55716	424.556	17843	0.154493	98	0.0711176	2.03986	0.444901	64.5916
			5640106	8957				554191	0.098259	2729	0.304678				4281651	0.759144	2218	0.247628				333669	0.0591601	617	0.0688847

## Sheet: ITS
Dataset	Year	Reads	OTUs (S)	Shannon Entropy (H')	Pielou evenness (J')	Rarefied richness (RS)
G15.2012	2012	245928	1347	3.57433	0.496046	1102.23
G16.2012	2012	260075	1083	3.36	0.48086	974.265
G17.2012a	2012	290159	611	2.52571	0.393714	482.793
G17.2012b	2012	222374	718	3.51034	0.533773	628.106
G17.2012e	2012	267376	805	3.00594	0.449262	661.908
G18.2012	2012	308551	381	2.62568	0.441825	310.108
G19.2012	2012	277253	1116	3.45527	0.492378	884.116
G20.2012	2012	218934	1075	3.72412	0.533536	929.561
G21.2012	2012	266905	820	2.99821	0.446874	638.48
G22.2012	2012	249302	693	2.91662	0.445897	557.871
G23.2012	2012	236242	918	4.05899	0.594969	814.116
G24.2012a	2012	257173	430	2.4963	0.411674	339.9
G24.2012b	2012	241975	1165	4.40196	0.623465	1080.31
G24.2012c	2012	266455	601	3.21632	0.502661	539.455
G24.2012d	2012	245270	516	3.81178	0.610266	474.84
G24.2012e	2012	227290	687	2.94217	0.450401	609.613
G25.2012	2012	208955	1151	3.68033	0.522152	1043.83
G26.2012	2012	249000	459	2.9963	0.488868	399.191
G15.2013	2013	271398	541	2.60383	0.413739	439.493
G16.2013	2013	111962	489	2.75256	0.444508	489
G17.2013a	2013	259493	904	3.92989	0.577345	761.112
G17.2013b	2013	300066	474	2.39149	0.388153	356.189
G17.2013c	2013	277737	874	3.46256	0.511224	730.601
G17.2013d	2013	249130	1191	3.90596	0.55149	1034.11
G17.2013e	2013	234976	1007	3.20457	0.46344	827.071
G18.2013	2013	278185	646	3.12807	0.483413	517.987
G19.2013	2013	324076	448	2.17763	0.356708	353.937
G20.2013	2013	322746	573	2.93197	0.461663	440.617
G21.2013	2013	225525	835	3.33046	0.495057	702.497
G22.2013	2013	250099	984	3.56743	0.517647	849.709
G23.2013	2013	289647	988	3.67183	0.532483	837.121
G24.2013a	2013	249193	1177	4.05697	0.57377	983.415
G24.2013b	2013	288244	724	2.76302	0.419606	550.832
G24.2013c	2013	307356	795	3.41684	0.51163	612.752
G24.2013d	2013	249286	768	2.75431	0.41457	619.503
G24.2013e	2013	246826	1172	3.85729	0.545859	1011.85
G25.2013	2013	252172	1300	3.83073	0.534264	1073.87
		9527334	6035
