# Supplementary material for: Multi-targeted metagenetic analysis of the influence of climate and environmental parameters on soil microbial communities along an elevational gradient
Source: Sci Rep. 2016 Jun 20;6:28257. doi: 10.1038/srep28257 (PMC4913321; doi:10.1038/srep28257)
Supplement: Supplementary Dataset 3 [file srep28257-s4.xls]

## Sheet: Sheet1
	Elevation	Vegetation cover	Slope	Year	Day of year	T0	Soil humidity	pH	Clay	Silt	Sand	C/N	SOM	N	Annual mean daily median soil temperature	Annual mean daily maximum soil temperature	Annual mean daily minimum soil temperature	Mean estimated days of snow cover	Mean daily median temp. last 30 days	Mean daily max. temp. last 30 days	Mean daily min. temp. last 30 days	Estimated days of snow cover previous winter
Elevation*	1	-0.646508	-0.0909091	0.0113016	-0.0529621	-0.54	0.0820988	-0.00802367	-0.280047	-0.143322	0.233332	-0.109647	0.0164882	0.218607	-0.909091	-0.909091	-0.878788	0.787879	-0.654043	-0.502007	-0.720978	0.838625
Vegetation cover*	-0.646508	1	0	0.016638	0.115036	0.285735	-0.0118585	0.199836	0.496968	0.348553	-0.519622	0.0827081	-0.133983	-0.264444	0.614183	0.614183	0.614183	-0.484881	0.515597	0.355656	0.539798	-0.649086
Slope*	-0.0909091	0	1	-0.0846464	-0.00611913	0.081147	-0.190253	0.246789	0.10771	0.0503565	-0.107468	0.0873785	0.146454	-0.028972	0.181818	0.121212	0.151515	-0.121212	0.545036	0.364314	0.573722	-0.608919
Year	0.0113016	0.016638	-0.0846464	1	0.275282	0.394965	0.181825	-0.0267756	-0.12648	0.115007	0.074477	0.368465	-0.0448127	-0.302881	0.0131467	-0.0357498	0.037595	0.0113016	-0.0770111	0.00919536	-0.0482756	0.0922389
Day of year	-0.0529621	0.115036	-0.00611913	0.275282	1	0.214469	0.302721	-0.0683361	0.0670666	0.00336609	-0.0300478	0.354804	0.0896485	-0.291874	0.0782827	0.0280636	0.103603	-0.0538061	-0.150063	-0.286899	-0.110837	-0.196002
T0	-0.54	0.285735	0.081147	0.394965	0.214469	1	-0.0836162	-0.185912	0.0782484	0.119327	-0.052846	0.320932	-0.254132	-0.265523	0.295936	0.319178	0.282311	-0.231019	0.12975	0.12975	0.162511	-0.0678451
Soil humidity	0.0820988	-0.0118585	-0.190253	0.181825	0.302721	-0.0836162	1	0.116574	0.051294	0.0965035	-0.0675991	-0.276988	0.283212	0.0428833	-0.0997967	-0.107662	-0.0722666	0.13126	-0.134098	-0.261602	-0.098925	-0.0822679
pH	-0.00802367	0.199836	0.246789	-0.0267756	-0.0683361	-0.185912	0.116574	1	0.117441	0.282537	-0.243475	-0.156221	0.18195	0.157347	0.0391458	0.0294201	0.049844	-0.100417	0.31963	0.217822	0.274645	-0.194147
Clay	-0.280047	0.496968	0.10771	-0.12648	0.0670666	0.0782484	0.051294	0.117441	1	0.31154	-0.777802	-0.0486949	-0.0525938	-0.0254622	0.30522	0.279079	0.355565	-0.343947	0.303914	0.167005	0.299193	-0.402901
Silt	-0.143322	0.348553	0.0503565	0.115007	0.00336609	0.119327	0.0965035	0.282537	0.31154	1	-0.534006	0.0425625	0.051459	0.116808	0.163659	0.131702	0.21692	-0.1869	0.35663	0.309394	0.373162	-0.220381
Sand	0.233332	-0.519622	-0.107468	0.074477	-0.0300478	-0.052846	-0.0675991	-0.243475	-0.777802	-0.534006	1	0.0293924	0.0393735	-0.0319009	-0.272059	-0.267218	-0.326278	0.321437	-0.403055	-0.296832	-0.400694	0.393799
C/N	-0.109647	0.0827081	0.0873785	0.368465	0.354804	0.320932	-0.276988	-0.156221	-0.0486949	0.0425625	0.0293924	1	-0.104038	-0.306131	0.117392	0.0825376	0.145469	-0.0941558	0.170546	0.201232	0.172906	-0.0825218
SOM	0.0164882	-0.133983	0.146454	-0.0448127	0.0896485	-0.254132	0.283212	0.18195	-0.0525938	0.051459	0.0393735	-0.104038	1	0.416833	-0.018428	-0.0365327	0.0106688	0.0307133	0.0206883	-0.0573362	-0.0242349	-0.0911664
N	0.218607	-0.264444	-0.028972	-0.302881	-0.291874	-0.265523	0.0428833	0.157347	-0.0254622	0.116808	-0.0319009	-0.306131	0.416833	1	-0.212022	-0.198195	-0.192927	0.205438	-0.048319	-0.0289914	-0.0773104	0.0714188
Annual mean daily median soil temperature*	-0.909091	0.614183	0.181818	0.0131467	0.0782827	0.295936	-0.0997967	0.0391458	0.30522	0.163659	-0.272059	0.117392	-0.018428	-0.212022	1	0.939394	0.969697	-0.818182	0.637788	0.472365	0.70281	-0.871298
Annual mean daily maximum soil temperature*	-0.909091	0.614183	0.121212	-0.0357498	0.0280636	0.319178	-0.107662	0.0294201	0.279079	0.131702	-0.267218	0.0825376	-0.0365327	-0.198195	0.939394	1	0.909091	-0.757576	0.663605	0.542168	0.71524	-0.785159
Annual mean daily minimum soil temperature*	-0.878788	0.614183	0.151515	0.037595	0.103603	0.282311	-0.0722666	0.049844	0.355565	0.21692	-0.326278	0.145469	0.0106688	-0.192927	0.969697	0.909091	1	-0.787879	0.623445	0.444635	0.688467	-0.842585
Mean estimated days of snow cover*	0.787879	-0.484881	-0.121212	0.0113016	-0.0538061	-0.231019	0.13126	-0.100417	-0.343947	-0.1869	0.321437	-0.0941558	0.0307133	0.205438	-0.818182	-0.757576	-0.787879	1	-0.628226	-0.474277	-0.662649	0.877239
Mean daily median temp. last 30 days	-0.654043	0.515597	0.545036	-0.0770111	-0.150063	0.12975	-0.134098	0.31963	0.303914	0.35663	-0.403055	0.170546	0.0206883	-0.048319	0.637788	0.663605	0.623445	-0.628226	1	0.791223	0.938645	-0.540451
Mean daily max. temp. last 30 days	-0.502007	0.355656	0.364314	0.00919536	-0.286899	0.12975	-0.261602	0.217822	0.167005	0.309394	-0.296832	0.201232	-0.0573362	-0.0289914	0.472365	0.542168	0.444635	-0.474277	0.791223	1	0.757137	-0.400155
Mean daily min. temp. last 30 days	-0.720978	0.539798	0.573722	-0.0482756	-0.110837	0.162511	-0.098925	0.274645	0.299193	0.373162	-0.400694	0.172906	-0.0242349	-0.0773104	0.70281	0.71524	0.688467	-0.662649	0.938645	0.757137	1	-0.573981
Estimated days of snow cover previous winter	0.838625	-0.649086	-0.608919	0.0922389	-0.196002	-0.0678451	-0.0822679	-0.194147	-0.402901	-0.220381	0.393799	-0.0825218	-0.0911664	0.0714188	-0.871298	-0.785159	-0.842585	0.877239	-0.540451	-0.400155	-0.573981	1
*No replication: only one observation per altitude (n=12)
